# Supplementary material for: Comparison of observed image quality and technical image quality parameters in 3D-FLAIR images
Source: MAGMA. 2025 Sep 3;39(1):37–46. doi: 10.1007/s10334-025-01292-w (PMC12901130; doi:10.1007/s10334-025-01292-w)
Supplement: Supplementary file 1 — Supplementary Supplemental Table 1. The device specific pairwise statistical differences of estimate P identified by Tukey’s HSD test. Values under 0.05 are bolded. file1 (XLSX 19 KB) [file 10334_2025_1292_MOESM1_ESM.xlsx]

## Sheet: SuppTable1
	Device	1	2	3	4	5	6	7	8	9	10	11	12	13	14	15
	1		1	1	1	0.999444	0.999562	0.683861	0.999999	0.656325	0.340931	0.217847	0.0247307	0.00829586	4.11921e-05	0.000333452
	2	1		1	1	0.999999	0.999999	0.941257	1	0.930125	0.706133	0.549242	0.116763	0.0484769	0.000487691	0.00310941
	3	1	1		1	0.999995	0.999997	0.886741	1	0.869731	0.592111	0.433057	0.0750717	0.0290699	0.000233209	0.00160348
	4	1	1	1		0.999999	0.999999	0.938885	1	0.927449	0.700172	0.542796	0.114093	0.0471844	0.000468764	0.00300121
	5	0.999444	0.999999	0.999995	0.999999		1	0.998537	1	0.997914	0.958402	0.892497	0.39448	0.214362	0.00507272	0.0244679
	6	0.999562	0.999999	0.999997	0.999999	1		0.998207	1	0.99747	0.953598	0.88334	0.379531	0.203874	0.00465113	0.0227005
	7	0.683861	0.941257	0.886741	0.938885	0.998537	0.998207		0.965683	1	1	0.999996	0.984794	0.92499	0.199801	0.460568
	8	0.999999	1	1	1	1	1	0.965683		0.958071	0.776986	0.629737	0.154565	0.0674473	0.000796142	0.0048149
	9	0.656325	0.930125	0.869731	0.927449	0.997914	0.99747	1	0.958071		1	0.999998	0.988187	0.936702	0.218303	0.488837
	10	0.340931	0.706133	0.592111	0.700172	0.958402	0.953598	1	0.776986	1		1	0.999776	0.995618	0.497405	0.796862
	11	0.217847	0.549242	0.433057	0.542796	0.892497	0.88334	0.999996	0.629737	0.999998	1		0.999989	0.999401	0.656991	0.902122
	12	0.0247307	0.116763	0.0750717	0.114093	0.39448	0.379531	0.984794	0.154565	0.988187	0.999776	0.999989		1	0.981297	0.999425
	13	0.00829586	0.0484769	0.0290699	0.0471844	0.214362	0.203874	0.92499	0.0674473	0.936702	0.995618	0.999401	1		0.99806	0.999989
	14	4.11921e-05	0.000487691	0.000233209	0.000468764	0.00507272	0.00465113	0.199801	0.000796142	0.218303	0.497405	0.656991	0.981297	0.99806		1
	15	0.000333452	0.00310941	0.00160348	0.00300121	0.0244679	0.0227005	0.460568	0.0048149	0.488837	0.796862	0.902122	0.999425	0.999989	1
